# Supplementary material for: The relationship between compartment models and their stochastic counterparts: A comparative study with examples of the COVID-19 epidemic modeling
Source: J Biomed Res. 2024 Mar 5;38(2):175–88. doi: 10.7555/JBR.37.20230137 (PMC11001592; doi:10.7555/JBR.37.20230137)
Supplement: Supplementary file 2 — Supplementary data to this article can be found online. [file jbr-38-2-175-S1.zip › CAMM.R]

## Wrapper to make a general CAMM adaptive ABM

#' Function to simulate CAMM
#'
#' @param disease_list  List with
#' "params" - a numeric list of disease parameters (e.g. .1, .03)
#' "params_names" - optional variable names of params (e.g. beta, gamma)
#' "T" - max time.  The steps we take are 0, 1, ..., T inclusive
#' "init_vals" - vector of initial values of the states.  Must be nonnegative.  Length of vector is K, the number of states, and sum of values is N the constant number of individuals
#' @param CAMM_fxn - function to use in the one step simulation
#' @param step - step size returned if disease_list$step is NULL, otherwise disease_list$step. Default is 1.
#' @param n - number of simulations.  Default is 1
#' @param n_agents - maximum number of agents used.  Default is 1000
#' @param seed - rnd seed.  Default is NULL
#' @param do_plot - character,plot type.  Default is NULL.  If "base", we return a base plot of the curves,if "ggplot", we return a ggplot of the curves
#' @param ... plotting parameters to be passed
#' @return data frame of time and X1 through XK
CAMM <- function(disease_list, CAMM_fxn=SEIR_mfxn,
                 step = 1, n = 1, n_agents = 1000, seed = NULL,
                 do_plot = FALSE, S=TRUE, quantiles=-1,
                 ...){
  
  ## Extract input parameters
  set.seed(seed)
  params <- disease_list$params
  state <- disease_list$init_vals
  K <- length(state)
  T <- disease_list$T
  names(params) <- disease_list$params_names
  names(state) <- disease_list$states_names
  N <- sum(state[])
  # agents_state <- rep(1:K,times=state)
  # agents_state <- sample(agents_state)
  if(!is.null(disease_list$step)){
    step <- disease_list$step
  }
  times <- seq(0, T, by = step)
  results <- array(0,c(length(times),K+1,n),dimnames=list(times,c("t",names(state)),1:n))
  for (i in 1:n){
    resulttmp <- matrix(0,nrow=length(times),ncol=K)
    resulttmp[1,] <- state
    agents_state <- matrix(c(1:K,state[1:K]),nrow = K,ncol = 2,dimnames=list(1:K,c("state","count")))
    agents_state <- rbind(agents_state[agents_state[,2]>0,],NULL)
    for (j in 2:length(times)){
      agents_state <-  CAMM_fxn(agents_state, params,n_agents,step)
      resulttmp[j,] <- sapply(1:K,function(x){sum(agents_state[(agents_state[,1])==x,2])})
    }
    results[,,i] <- cbind(times,resulttmp)
  }
  
  ## Plot results
  if(!is.null(do_plot)&do_plot!=FALSE){
    if(do_plot=="base"){
      plot_scm_base(results, state,
                    params,'CAMM' ,quantiles, S, ...)
    }else{
      plot_scm_gg(results, state,
                  params,'CAMM' ,quantiles, S, ...)
    }
    
    
  }
  
  ## Return as 3d array
  return(results)
  
}


#' Set up a CM based on inputs
#'
#' @param disease_list  List with
#' "params" - a numeric list of disease parameters (e.g. .1, .03)
#' "params_names" - optional variable names of params (e.g. beta, gamma)
#' "T" - max time.  The steps we take are 0, 1, ..., T inclusive
#' "init_vals" - vector of initial values of the states.  Must be nonnegative.  Length of vector is K, the number of states, and sum of values is N the constant number of individuals
#' @return a function to use in ode45 from diffeq package
#' @details Currently hardcoded for SIR only
make_CAMM_fxn <- function(disease_list, N, K){
  CAMM_fxn <- SEIR_mfxn
  return(CM_fxn)
  
}


#' Wrapper for SEIR
#'
#' @param state vector of possibly named variables (e.g. X1, X2,X3) (S, E, I, R)
#' @param params vector of possibly named disease parameters (e.g. beta or gamma)
SEIR_mfxn <- function(agents_state, params, n_agents, step=1){
  N <- sum(agents_state[,2])
  I <- sum(agents_state[agents_state[,1]==3,2])
  params <- params
  new2 <- new3 <- new4 <- NULL
  for(i in 1:3){
    ind <- which(agents_state[,1]==i)
    if(i==1 & length(ind)>0){
      new <- rbinom(length(ind),agents_state[ind,2], min(params[1] * I / N * step,1))
      new2 <- rbind(agents_state[ind,] ,NULL)
      agents_state[ind,2] <- agents_state[ind,2] - new
      new2[,2] <- new
      new2[,1] <- 2
    }else if(i==2 & length(ind)>0){
      new <- rbinom(length(ind),agents_state[ind,2], min(params[2] * step,1))
      new3 <- rbind(agents_state[ind,] ,NULL)
      agents_state[ind,2] <- agents_state[ind,2] - new
      new3[,2] <- new
      new3[,1] <- 3
    }else if(i==3 & length(ind)>0){
      new <- rbinom(length(ind),agents_state[ind,2], min(params[3] * step,1))
      new4 <- rbind(agents_state[ind,] ,NULL)
      agents_state[ind,2] <- agents_state[ind,2] - new
      new4[,2] <- new
      new4[,1] <- 4
    }
  }
  
  agents_state <- rbind(agents_state,new2,new3,new4)
  agents_state <- rbind(agents_state[agents_state[,2]>0,],NULL)
  
  if(dim(agents_state)[1]>n_agents){
    tmp <- unique(agents_state[,1])
    new <- matrix(c(tmp,rep(0,length(tmp))),nrow = length(tmp), ncol=2, dimnames = list(1:length(tmp),dimnames(agents_state)[[2]]))
    for (i in 1:length(tmp)){
      new[i,2] <- sum(agents_state[(agents_state[,1])==tmp[i],2])
    }
    agents_state <- new
  }
  return(agents_state)
  
}

SEIRD_mfxn <-    function(agents_state, params, n_agents, step=1){
  N <- sum(agents_state[,2])
  I <- sum(agents_state[agents_state[,1]==3,2])
  params <- params
  new2 <- new3 <- new4 <- new5 <- NULL
  for(i in 1:3){
    ind <- which(agents_state[,1]==i)
    if(i==1 & length(ind)>0){
      new <- rbinom(length(ind),agents_state[ind,2], min(params[1] * I / N * step,1))
      new2 <- rbind(agents_state[ind,] ,NULL)
      agents_state[ind,2] <- agents_state[ind,2] - new
      new2[,2] <- new
      new2[,1] <- 2
    }else if(i==2 & length(ind)>0){
      new <- rbinom(length(ind),agents_state[ind,2], min(params[2] * step,1))
      new3 <- rbind(agents_state[ind,] ,NULL)
      agents_state[ind,2] <- agents_state[ind,2] - new
      new3[,2] <- new
      new3[,1] <- 3
    }else if(i==3 & length(ind)>0){
      new4 <- rbind(agents_state[ind,], NULL)
      new5 <- rbind(agents_state[ind,],NULL)
      size <- agents_state[ind,2]
      all <- c()
      p3 <- params[3]
      p4 <- params[4]
      for(t in size){
        new <-rmultinom(1,t,pmin(c(p3,p4,(1-p3-p4)),1))
        all <- cbind(all,new)
        
      }
      agents_state[ind,2] <- agents_state[ind,2] - all[1,] - all[2,]
      new4[,1] <- 4
      new4[,2] <- all[1,]
      
      new5[,1] <- 5
      new5[,2] <- all[2,]
      
      
    }
  }
  
  agents_state <- rbind(agents_state,new2,new3,new4,new5)
  agents_state <- rbind(agents_state[agents_state[,2]>0,],NULL)
  
  if(dim(agents_state)[1]>n_agents){
    tmp <- unique(agents_state[,1])
    new <- matrix(c(tmp,rep(0,length(tmp))),nrow = length(tmp), ncol=2, dimnames = list(1:length(tmp),dimnames(agents_state)[[2]]))
    for (i in 1:length(tmp)){
      new[i,2] <- sum(agents_state[(agents_state[,1])==tmp[i],2])
    }
    agents_state <- new
  }
  return(agents_state)
  
}


SEIHR_mfxn <- function(agents_state, params, n_agents, step=1){
  N <- sum(agents_state[,2])
  I <- sum(agents_state[agents_state[,1]==3,2])
  params <- params
  new2 <- new3 <- new4 <- new5 <- new6 <- NULL
  for(i in 1:4){
    ind <- which(agents_state[,1]==i)
    if(i==1 & length(ind)>0){    
      new <- rbinom(length(ind),agents_state[ind,2], min(params[1] * (1 - I/N) * I / N * step,1))
      new2 <- rbind(agents_state[ind,] ,NULL)
      agents_state[ind,2] <- agents_state[ind,2] - new
      new2[,2] <- new    
      new2[,1] <- 2
    }else if(i==2 & length(ind)>0){    
      new <- rbinom(length(ind),agents_state[ind,2], min(params[2] * step,1))
      new3 <- rbind(agents_state[ind,] ,NULL)
      agents_state[ind,2] <- agents_state[ind,2] - new
      new3[,2] <- new    
      new3[,1] <- 3
    }else if(i==3 & length(ind)>0){     
      p1 <- params[3] * step   
      p2 <- params[4] * step   
      size <- agents_state[ind,2]
      all <- c()
      for (i in size){
        num <- rmultinom(1,i,pmin(c(p1, p2, (1 - p1 - p2)),1))
        all <- cbind(all,num)
      }
      new_H <- all[1,]
      new_R <- all[2,]
      new4 <- rbind(agents_state[ind,] ,NULL)
      new5 <- rbind(agents_state[ind,] ,NULL)
      agents_state[ind,2] <- agents_state[ind,2] - new_H - new_R   
      new4[,2] <- new_H   
      new4[,1] <- 4
      new5[,2] <- new_R  
      new5[,1] <- 5
    }else if(i==4 & length(ind)>0){    
      new <- rbinom(length(ind),agents_state[ind,2], min(params[5] * step,1))  
      new6 <- rbind(agents_state[ind,] ,NULL)
      agents_state[ind,2] <- agents_state[ind,2] - new
      new6[,2] <- new
      new6[,1] <- 5
    }
  }
  
  agents_state <- rbind(agents_state,new2,new3,new4,new5,new6)
  agents_state <- rbind(agents_state[agents_state[,2]>0,],NULL)
  
  if(dim(agents_state)[1]>n_agents){
    tmp <- unique(agents_state[,1])
    new <- matrix(c(tmp,rep(0,length(tmp))),nrow = length(tmp), ncol=2, dimnames = list(1:length(tmp),dimnames(agents_state)[[2]]))
    for (i in 1:length(tmp)){
      new[i,2] <- sum(agents_state[(agents_state[,1])==tmp[i],2])
    }
    agents_state <- new
  }
  return(agents_state)
  
}
