# Supplementary material for: The relationship between compartment models and their stochastic counterparts: A comparative study with examples of the COVID-19 epidemic modeling
Source: J Biomed Res. 2024 Mar 5;38(2):175–88. doi: 10.7555/JBR.37.20230137 (PMC11001592; doi:10.7555/JBR.37.20230137)
Supplement: Supplementary file 2 — Supplementary data to this article can be found online. [file jbr-38-2-175-S1.zip › CM.R]

## Wrapper to make a general CM
library(ggplot2)
library(scales)
#' Function using deSolve to numerically integrate the CM
#'
#' @param disease_list  List with
#' "params" - a numeric list of disease parameters (e.g. .1, .03)
#' "params_names" - optional variable names of params (e.g. beta, gamma)
#' "T" - max time.  The steps we take are 0, 1, ..., T inclusive
#' "init_vals" - vector of initial values of the states.  Must be nonnegative.  Length of vector is K, the number of states, and sum of values is N the constant number of individuals
#' @param CM_fxn - function to use in deSolve::ode
#' @param step - step size returned if disease_list$step is NULL, otherwise disease_list$step. Default is 1.
#' @param do_plot - character,plot type.  Default is NULL.  If "base", we return a base plot of the curves,if "ggplot", we return a ggplot of the curves
#' @param S - Logical. Default is TRUE. If TRUE we return a base plot with the curves of susceptibles.
#' @param ... plotting parameters to be passed
#' @return data frame of time and X1 through XK
integrate_CM <- function(disease_list, CM_fxn=SEIR_fxn,step_fxn=SEIR_stepfxn,
                         step = 1,method = "lsoda",
                         do_plot = FALSE, S=TRUE,title='CM',
                         ...){
  
  ## Extract input parameters
  params <- disease_list$params
  state <- disease_list$init_vals
  K <- length(state)
  T <- disease_list$T
  names(params) <- disease_list$params_names
  names(state) <- disease_list$states_names
  if(!is.null(disease_list$step)){
    step <- disease_list$step
  }
  times <- seq(0, T, by = step)
  
  ## Integrate with the solver
  
  if(method=='m'){
    
    # results <- array(0,c(length(times),K+1),dimnames=list(times,c("t",names(state))))
    result <- matrix(0,nrow=length(times),ncol=K)
    result[1,] <- state
    for (j in 2:length(times)){
      result[j,] <- step_fxn(result[j-1,], params,step)
    }
    ode_results <- cbind(times,result)
  }else{
    ode_results <- deSolve::ode(state, times, func = CM_fxn,
                                parms = params, maxsteps = 10000,
                                method = method
    )
  }
  
  ## Return as data frame
  colnames(ode_results)[1] <- "t"
  results <- as.data.frame(ode_results)
  
  ## Plot results
  
  if(!is.null(do_plot) & do_plot!=FALSE){
    if(do_plot=="base"){
      plot_ode_base(results, state,
                    params, S, title, ...)
    }else{
      plot_ode_gg(results, state,
                  params, S, title, ...)
    }
    
    
  }
  ## Return as data frame
  results <- as.data.frame(ode_results)
  return(results)
  
  
  
}

#' Plot base R curves of results from deSolve:::ode
#'
#' @param ode_results - output from deSolve:::ode
#' @param state initial values.  Sum is N.  Length is K, the number of compartments
#' @param params disease parameters.
#' @param S - Logical. Default is TRUE. If TRUE we return a base plot with the curves of susceptibles.
#' @param ... plotting params to be passed
#' @return TRUE
plot_ode_base <- function(ode_results, state, params, S=TRUE, title='CM', ...){
  ## Set up base plot
  N <- sum(state)
  K <- length(state)
  if(!S){
    if(dim(ode_results)[2]==5){
      ode_results <- ode_results[,-c(2,5)]
      state <- state[-c(1,4)]
      K <- K-2
    }
    else{
      ode_results <- ode_results[,-c(2,6)]
      state <- state[-c(1,5)]
      K <- K-2
    }
    
  }
  plot(1, 1, type = "n", xlim = range(ode_results[, 1]),
       ylim = range(ode_results[, 2:(K+1)]),xlab="Time",ylab="Population proportion",
       main = paste0("CM curves \n N = ", N, "; Params: ",
                     paste0(names(params),"=",round(params,3), collapse = ", ")))
  # paste0(round(params,3), collapse = ", ")))
  for(kk in 1:K){
    lines(ode_results[, 1], ode_results[, kk+1]/N,
          col = kk, lwd = 2)
    
  }
  legend("left", paste0(title,"-",names(state)),
         col = 1:K, lwd =2)
  
  return(TRUE)
  
}

#' Plot base R curves of results from deSolve:::ode
#'
#' @param ode_results - output from deSolve:::ode
#' @param state initial values.  Sum is N.  Length is K, the number of compartments
#' @param params disease parameters.
#' @param S - Logical. Default is TRUE. If TRUE we return a base plot with the curves of susceptibles.
#' @param ... plotting params to be passed
#' @return TRUE
plot_ode_gg <- function(ode_results, state, params, S=TRUE, title='CM', ...){
  ## Set up base plot
  N <- sum(state)
  K <- length(state)
  if(!S){
    if(dim(ode_results)[2]==5){
      ode_results <- ode_results[,-c(2,5)]
      state <- state[-c(1,4)]
      K <- K-2
    }
    else{
      ode_results <- ode_results[,-c(2,6)]
      state <- state[-c(1,5)]
      K <- K-2
    }
    
  }
  results <- as.data.frame(ode_results)
  results[,-1] <- results[,-1]/N
  results <- reshape(results, idvar ="t", varying = list(names(results)[-1]),v.names="proportion",times=names(results)[-1],timevar="state",direction="long")
  results$state <- paste0(title,"-",as.character(results$state))
  p <-
    ggplot(results, aes(x = t, y = proportion, group = state)) +
    geom_line(aes(color = state), linewidth = 1.5) +
    labs(
      #   title=paste0(
      #   "CM curves \n N = ",
      #   N,
      #   "; Params: ",
      #   paste0(names(params), "=", round(params, 3), collapse = ", ")
      # ), 
      x="Time", y="Population proportion",color="State")+
    theme_bw() + theme(text=element_text(family="serif"), plot.title = element_text(hjust = 0.5),legend.position = "bottom",legend.key = element_blank())
  
  print(p)
  return(p)
  
}

#' Add base R curves of results from deSolve:::ode
#'
#' @param ode_results - output from deSolve:::ode
#' @param state initial values.  Sum is N.  Length is K, the number of compartments
#' @param params disease parameters.
#' @param S - Logical. Default is TRUE. If TRUE we return a base plot with the curves of susceptibles.
#' @param ... plotting params to be passed
#' @return TRUE
plot_ode_add <- function(ode_results, state, S=TRUE, type="ggplot",title="CM",...){
  ## Set up base plot
  N <- sum(state)
  K <- length(state)
  if(!S){
    if(dim(ode_results)[2]==5){
      ode_results <- ode_results[,-c(2,5)]
      state <- state[-c(1,4)]
      K <- K-2
    }
    else{
      ode_results <- ode_results[,-c(2,6)]
      state <- state[-c(1,5)]
      K <- K-2
    }
    
  }
  if(type=="base"){
    for(kk in 1:K){
      lines(ode_results[, 1], ode_results[, kk+1]/N,
            col = scales::alpha(kk+K,0.7), lwd = 2, lty = "aa")
      
    }
    legend("topleft", names(state),
           col = 1:K+K, lwd =2)
  }else{
    results <- as.data.frame(ode_results)
    results[,-1] <- results[,-1]/N
    results <- reshape(results, idvar ="t", varying = list(names(results)[-1]),v.names="proportion",times=names(results)[-1],timevar="state",direction="long")
    results$state <- paste0(title,"-",as.character(results$state))
    
    tmp <- ggplot_build(last_plot())$plot$data
    tmp1 <- levels(factor(tmp$state))
    tmp2 <- levels(factor(results$state))
    color_map2 <- hue_pal()(2*K)
    color_map1 <- hue_pal()(K)
    color_map2 <- setdiff(color_map2,color_map1)
    color_map1 <- setNames(color_map1,tmp1)
    set.seed(123)
    color_map2 <- setNames(color_map2,tmp2[sample.int(K,K)]) 
    color_map <- c(color_map1,color_map2)

    p <- last_plot() + geom_line(data=results, aes(x = t, y = proportion, group = state,color= state),linewidth = 1.5,linetype="dashed")+ scale_color_manual(values = color_map)
    print(p)
  }
  
  return(TRUE)
  
}


#' Set up a CM based on inputs
#'
#' @param disease_list  List with
#' "params" - a numeric list of disease parameters (e.g. .1, .03)
#' "params_names" - optional variable names of params (e.g. beta, gamma)
#' "T" - max time.  The steps we take are 0, 1, ..., T inclusive
#' "init_vals" - vector of initial values of the states.  Must be nonnegative.  Length of vector is K, the number of states, and sum of values is N the constant number of individuals
#' @return a function to use in ode45 from diffeq package
#' @details Currently hardcoded for SIR only
make_CM_fxn <- function(disease_list, N, K){
  CM_fxn <- SEIR_fxn
  return(CM_fxn)
  
}


#' Wrapper for SEIR
#'
#' @param t time step
#' @param state vector of possibly named variables (e.g. X1, X2,X3) (S, E, I, R)
#' @param params vector of possibly named disease parameters (e.g. beta or gamma)
SEIR_fxn <- function(t, state, params){
  N <- sum(state)
  with(as.list(c(state, params)), {
    dX1 <- -params[1] * state[1] * state[3] / N # - betaIS/N
    dX2 <- -dX1 - params[2] * state[2]
    dX3 <- params[2] * state[2] - params[3] * state[3] # gamma I
    dX4 <- params[3] * state[3]
    list(c(dX1, dX2, dX3, dX4))
  })
}

SEIRD_fxn <- function(t, state, params){
  N <- sum(state)
  with(as.list(c(state, params)), {
    dX1 <- -params[1] * state[1] * state[3]/N # - betaIS/N
    dX2 <- -dX1 - params[2] * state[2]
    dX3 <- params[2] * state[2] - params[3] * state[3] - params[4]*state[3]
    dX4 <- params[3] * state[3]
    dX5 <- params[4] * state[3]
    
    list(c(dX1, dX2, dX3, dX4, dX5))
  })
}

SEIHR_fxn <- function(t, state, params){
  N <- sum(state)
  with(as.list(c(state, params)), {
    dX1 <- -params[1] * (1 - state[3]/N) * (state[3]/N) * state[1]  # - beta (1-I/N) I/N S
    dX2 <- -dX1 - params[2] * state[2]
    dX3 <- params[2] * state[2] - params[3] * state[3] - params[4] * state[3] # lambda E - alpha I - gamma I
    dX4 <- params[3] * state[3] - params[5] * state[4]  # alpha I - mu H
    dX5 <- params[4] * state[3] + params[5] * state[4]  # gamma I + mu H
    list(c(dX1, dX2, dX3, dX4, dX5))
  })
}

SEIR_stepfxn <- function(state, params,step){
  N <- sum(state[])
  new <- c(params[1] * state[1] * state[3] / N,params[2] * state[2],params[3] * state[3])
  state <- state+c(-new[1],new[1]-new[2],new[2]-new[3],new[3])*step
  
  return(state)
}

SEIRD_stepfxn <- function(state, params,step){
  N <- sum(state[])
  new <- c(params[1] * state[1] * state[3] / N,params[2] * state[2],params[3] * state[3],params[4] * state[3])
  state <- state+c(-new[1],new[1]-new[2],new[2]-new[3]-new[4],new[3],new[4])*step
  
  return(state)
}

SEIHR_stepfxn <- function(state, params,step){
  N <- sum(state[])
  new <- c(params[1] * (1 - state[3]/N) * (state[3]/N) * state[1], params[2] * state[2],params[3] * state[3], params[4] * state[3], params[5] * state[4])
  state <- state+c(-new[1],new[1]-new[2],new[2]-new[3]-new[4],new[3]-new[5],new[4]+new[5])*step
  
  return(state)
}


difference <- function(result1,result2,S=TRUE){
  
  if(length(dim(result1))>2){
    N <- sum(result1[1,-1,1])/100
    result1 <- rowMeans(result1,dims=2)/N
  }else{
    N <- sum(result1[1,-1])/100
    result1 <- as.matrix(result1)/N
  }
  if(length(dim(result2))>2){
    result2 <- rowMeans(result2,dims=2)/N
  }else{
    result2 <- as.matrix(result2)/N
    
  }
  
  
  if(S){
    res <- c(RMSE=sqrt(mean((result1[-1,-1]-result2[-1,-1])^2)),MAE=mean(abs(result1[-1,-1]-result2[-1,-1])))
  }else{
    res <- c(RMSE=sqrt(mean((result1[-1,-c(1,2,5)]-result2[-1,-c(1,2,5)])^2)),MAE=mean(abs(result1[-1,-c(1,2,5)]-result2[-1,-c(1,2,5)])))
    
  }
  return(res)
  
}
