# Supplementary material for: The relationship between compartment models and their stochastic counterparts: A comparative study with examples of the COVID-19 epidemic modeling
Source: J Biomed Res. 2024 Mar 5;38(2):175–88. doi: 10.7555/JBR.37.20230137 (PMC11001592; doi:10.7555/JBR.37.20230137)
Supplement: Supplementary file 2 — Supplementary data to this article can be found online. [file jbr-38-2-175-S1.zip › SCM.R]

## Wrapper to make a general stochastic CM

#' Function to simulate stochastic CM
#'
#' @param disease_list  List with
#' "params" - a numeric list of disease parameters (e.g. .1, .03)
#' "params_names" - optional variable names of params (e.g. beta, gamma)
#' "T" - max time.  The steps we take are 0, 1, ..., T inclusive
#' "init_vals" - vector of initial values of the states.  Must be nonnegative.  Length of vector is K, the number of states, and sum of values is N the constant number of individuals
#' @param CM_sfxn - function to use in the one step simulation
#' @param step - step size returned if disease_list$step is NULL, otherwise disease_list$step. Default is 1.
#' @param n - number of simulations.  Default is 1
#' @param seed - rnd seed.  Default is NULL
#' @param do_plot - character,plot type.  Default is NULL.  If "base", we return a base plot of the curves,if "ggplot", we return a ggplot of the curves
#' @param S - Logical. Default is TRUE. If TRUE we return a base plot with the curves of susceptible.
#' @param quantiles - quantiles to be plotted. Default is -1, which means no quantiles.
#' @param ... plotting parameters to be passed
#' @return data frame of time and X1 through XK
SCM <- function(disease_list, CM_sfxn=SEIR_sfxn,
                step = 1, n = 1, seed = NULL,
                do_plot = FALSE, S=TRUE, quantiles=-1,
                ...){
  
  ## Extract input parameters
  set.seed(seed)
  params <- disease_list$params
  state <- disease_list$init_vals
  K <- length(state)
  T <- disease_list$T
  names(params) <- disease_list$params_names
  names(state) <- disease_list$states_names
  if(!is.null(disease_list$step)){
    step <- disease_list$step
  }
  times <- seq(0, T, by = step)
  results <- array(0,c(length(times),K+1,n),dimnames=list(times,c("t",names(state)),1:n))
  for (i in 1:n){
    resulttmp <- matrix(0,nrow=length(times),ncol=K)
    resulttmp[1,] <- state
    for (j in 2:length(times)){
      resulttmp[j,] <- CM_sfxn(resulttmp[j-1,], params, step)
    }
    results[,,i] <- cbind(times,resulttmp)
  }
  
  ## Plot results
  if(!is.null(do_plot) & do_plot!=FALSE){
    if(do_plot=="base"){
      plot_scm_base(results, state,
                    params,'SCM' ,quantiles, S, ...)
    }else{
      plot_scm_gg(results, state,
                  params,'SCM' ,quantiles, S, ...)
    }
    
    
  }
  
  ## Return as 3d array
  return(results)
  
}

#' Plot base R curves of results from scm
#'
#' @param scm_results - output from scm
#' @param state initial values.  Sum is N.  Length is K, the number of compartments
#' @param params disease parameters.
#' @param quantiles plot quantiles, -1 for none
#' @param S - Logical. Default is TRUE. If TRUE we return a base plot with the curves of susceptible.
#' @param ... plotting params to be passed
#' @return TRUE
plot_scm_base <- function(scm_results, state, params, title='SCM',quantiles=-1, S=TRUE, ...){
  ## Set up base plot
  N <- sum(state)
  K <- length(state)
  if(!S){
    tmp <- dim(scm_results)
    tmp[2] <- tmp[2]-2
    if(dim(scm_results)[2]==5){
      scm_results <- scm_results[,-c(2,5),]
      state <- state[-c(1,4)]
    }
    else{
      scm_results <- scm_results[,-c(2,6),]
      state <- state[-c(1,5)]
    }
    K <- K-2
    dim(scm_results) <- tmp
  }
  results <- rowMeans(scm_results,dims=2)
  plot(1, 1, type = "n", xlim = range(results[, 1]),
       ylim = range(results[, 2:(K+1)]),xlab="Time",ylab="Population proportion",
       main = paste0(title," curves \n N = ", N, "; Params: ",
                     paste0(names(params),"=",round(params,3), collapse = ", ")))
  # paste0(round(params,3), collapse = ", ")))
  for(kk in 1:K){
    lines(results[, 1], results[, kk+1]/N,
          col = kk, lwd = 2)
    
  }
  legend("left", names(state),
         col = 1:K, lwd =2)
  if(!-1%in%quantiles){
    for (q in quantiles){
      results <- matrix(0,nrow = dim(scm_results)[1],ncol = dim(scm_results)[2])
      for(i in 1:dim(scm_results)[1]){
        for(j in 1:dim(scm_results)[2]){
          results[i,j] <- quantile(scm_results[i,j,],q)
        }
      }
      
      for(kk in 1:K){
        lines(results[, 1], results[, kk+1]/N,
              col = kk, lwd = 2, lty = 3)
        
      }
    }
    
  }
  
  
  return(TRUE)
  
}

#' Plot base R curves of results from scm
#'
#' @param scm_results - output from scm
#' @param state initial values.  Sum is N.  Length is K, the number of compartments
#' @param params disease parameters.
#' @param quantiles plot quantiles, -1 for none
#' @param S - Logical. Default is TRUE. If TRUE we return a base plot with the curves of susceptible.
#' @param ... plotting params to be passed
#' @return TRUE
plot_scm_gg <- function(scm_results, state, params, title='SCM',quantiles=-1, S=TRUE, ...){
  ## Set up gg plot
  require(ggplot2)
  N <- sum(state)
  K <- length(state)
  if(!S){
    tmp <- dim(scm_results)
    tmp2 <- dimnames(scm_results)[[2]]
    tmp[2] <- tmp[2]-2
    if(dim(scm_results)[2]==5){
      scm_results <- scm_results[,-c(2,5),]
      state <- state[-c(1,4)]
      K <- K-2
      dim(scm_results) <- tmp
      dimnames(scm_results)[[2]] <- tmp2[-c(2,5)]
    }
    else{
      scm_results <- scm_results[,-c(2,6),]
      state <- state[-c(1,5)]
      K <- K-2
      dim(scm_results) <- tmp
      dimnames(scm_results)[[2]] <- tmp2[-c(2,6)]
    }
  }
  results <- as.data.frame(rowMeans(scm_results,dims=2))
  results[,-1] <- results[,-1]/N
  name <- names(results)
  print(name)
  results <- reshape(results, idvar ="t", varying = list(names(results)[-1]),v.names="proportion",times=names(results)[-1],timevar="state",direction="long")
  results$state <- paste0(title,"-",as.character(results$state))
  
  p <-
    ggplot(results, aes(x = t, y = proportion, group = state)) +
    geom_line(aes(color = state), linewidth = 1.5) +
    labs(
      #   title=paste0(
      #   title,
      #   " curves \n N = ",
      #   N,
      #   "; Params: ",
      #   paste0(names(params), "=", round(params, 3), collapse = ", ")
      # ), 
      x="Time", y="Population proportion",color="State")+
    theme_bw() + theme(text=element_text(family="serif"),plot.title = element_text(hjust = 0.5),legend.position = "bottom",legend.key = element_blank())
  
  if(!-1%in%quantiles){
    resultso <- results
    if(length(quantiles)==2){
      results <- matrix(0,nrow = dim(scm_results)[1],ncol = dim(scm_results)[2])
      for(i in 1:dim(scm_results)[1]){
        for(j in 1:dim(scm_results)[2]){
          results[i,j] <- quantile(scm_results[i,j,],quantiles[1])
        }
      }
      
      results <- as.data.frame(results)
      results[,-1] <- results[,-1]/N
      names(results) <- name
      results1 <- reshape(results, idvar ="t", varying = list(names(results)[-1]),v.names="lower",times=names(results)[-1],timevar="state",direction="long")
      results1$state <- paste0(title,"-",as.character(results1$state))
      
      results <- matrix(0,nrow = dim(scm_results)[1],ncol = dim(scm_results)[2])
      for(i in 1:dim(scm_results)[1]){
        for(j in 1:dim(scm_results)[2]){
          results[i,j] <- quantile(scm_results[i,j,],quantiles[2])
        }
      }
      
      results <- as.data.frame(results)
      results[,-1] <- results[,-1]/N
      names(results) <- name
      results2 <- reshape(results, idvar ="t", varying = list(names(results)[-1]),v.names="upper",times=names(results)[-1],timevar="state",direction="long")
      results2$state <- paste0(title,"-",as.character(results2$state))
      
      results <- merge(resultso,merge(results1,results2,sort=FALSE),sort=FALSE)
      
      p <- p + geom_ribbon(data=results, aes(x=t,ymin=lower,ymax=upper,color = state,fill=state), alpha=0.1, linewidth = 1,linetype = "dashed")+
        guides(fill="none",type="none",alpha="none")+theme(legend.key = element_blank())
      
    }else{
      for (q in quantiles){
        results <- matrix(0,nrow = dim(scm_results)[1],ncol = dim(scm_results)[2])
        for(i in 1:dim(scm_results)[1]){
          for(j in 1:dim(scm_results)[2]){
            results[i,j] <- quantile(scm_results[i,j,],q)
          }
        }
        
        results <- as.data.frame(results)
        results[,-1] <- results[,-1]/N
        names(results) <- name
        results <- reshape(results, idvar ="t", varying = list(names(results)[-1]),v.names="cases",times=names(results)[-1],timevar="state",direction="long")
        results$state <- paste0(title,"-",as.character(results$state))
        p <- p + geom_line(data=results, aes(x=t,y=cases,color = state), linewidth = 1,linetype = "dashed")
        
      }
    }
    
  }
  
  print(p)
  return(p)
  
}

#' Set up a CM based on inputs
#'
#' @param disease_list  List with
#' "params" - a numeric list of disease parameters (e.g. .1, .03)
#' "params_names" - optional variable names of params (e.g. beta, gamma)
#' "T" - max time.  The steps we take are 0, 1, ..., T inclusive
#' "init_vals" - vector of initial values of the states.  Must be nonnegative.  Length of vector is K, the number of states, and sum of values is N the constant number of individuals
#' @return a function to use in ode45 from diffeq package
#' @details Currently hardcoded for SIR only
make_CM_sfxn <- function(disease_list, N, K){
  CM_fxn <- SEIR_sfxn
  return(CM_fxn)
  
}


#' Wrapper for SEIR
#'
#' @param state vector of possibly named variables (e.g. X1, X2,X3) (S, E, I, R)
#' @param params vector of possibly named disease parameters (e.g. beta or gamma)
# SEIR_sfxn <- function(state, params){
#   N <- sum(state[])
#   with(as.list(c(state, params)), {
#     p = pmin(c(params[1] * state[3] / N, params[2], params[3]),1)
#     new <- rbinom(3,state[1:3],p)
#     X1 <- state[1] - new[1]
#     X2 <- state[2] + new[1] - new[2]
#     X3 <- state[3] +new[2] -new[3]
#     X4 <- state[4] + new[3]
#     c(X1, X2, X3, X4)
#   })
# }
SEIR_sfxn <- function(state, params, step=1){
  N <- sum(state[])
  p = pmin(c(params[1] * state[3] / N, params[2], params[3])*step,1)
  new <- rbinom(3,state[1:3],p)
  X1 <- state[1] - new[1]
  X2 <- state[2] + new[1] - new[2]
  X3 <- state[3] +new[2] -new[3]
  X4 <- state[4] + new[3]
  return(c(X1, X2, X3, X4))
}

SEIRD_sfxn <- function(state, params, step=1){
  N <- sum(state[])
  p = pmin(c(params[1] * state[3] / N, params[2])*step,1)
  p_RD = pmin(c(params[3], params[4],1-params[3]-params[4])*step,1)
  new <- rbinom(2,state[1:4],p)
  new_RD <- rmultinom(1,state[3],p_RD) 
  X1 <- state[1] - new[1]
  X2 <- state[2] + new[1] - new[2]
  X3 <- state[3] +new[2] -new_RD[1] - new_RD[2]
  X4 <- state[4] + new_RD[1]
  X5 <- state[5] + new_RD[2]
  return(c(X1, X2, X3, X4, X5))
}

SEIHR_sfxn <- function(state, params, step=1){
  N <- sum(state[])
  p = pmin(c(params[1] * (1 - state[3]/N) * (state[3]/N), params[2], params[5])*step,1)
  p_I = pmin(c(params[3], params[4],(1-params[3]-params[4]))*step,1)
  new <- rbinom(3,state[c(1,2,4)],p)
  new_I <- as.numeric(rmultinom(1,state[3],p_I))
  X1 <- state[1] - new[1]
  X2 <- state[2] + new[1] - new[2]
  X3 <- state[3] + new[2] - new_I[1] - new_I[2]
  X4 <- state[4] + new_I[1] - new[3]
  X5 <- state[5] + new_I[2] + new[3]
  #print(c(X1, X2, X3, X4, X5))
  return(c(X1, X2, X3, X4, X5))
}

#' general parameter estimation for stochastic CM based on part of determininstic CM results
#'
#' @param state vector of possibly named variables (e.g. X1, X2,X3) (S, E, I, R)
#' @param params vector of possibly named disease parameters (e.g. beta or gamma)
par_est_g <- function(CM_fxn=SEIR_fxn,CM_sfxn=SEIR_sfxn,integrate_CM=integrate_CM, SCM=SCM,CM=TRUE,disease_list,tstart=NULL,tend=NULL,step=1,n=100,do_plot = T, S=TRUE, quantiles=c(0.025,0.975),seed=NULL,...){
  disease_list_tmp <- disease_list 
  if(!is.null(disease_list$step)){
    step <- disease_list$step
  }
  if(is.null(tstart)){
    start <- 2
  }else{
    start <- floor(tstart/step)*step+1
  }
  if(is.null(tend)){
    end <- disease_list$T/step+1
  }else{
    end <-  floor(tend/step)*step+1
  }
  
  result_cm <- as.matrix(integrate_CM(disease_list, CM_fxn=CM_fxn, step=step,do_plot = FALSE))
  
  
  RMSE <- function(params,disease_list,result_cm,CM_sfxn,SCM,step,n,seed,S,CM){
    disease_list$params <- params
    dims <- dim(result_cm)
    N <- sum(result_cm[1,-1])/100
    result_cm <- result_cm/N
    # result_cm <- round(result_cm)
    
    if(CM){
      result_scm <- as.matrix(integrate_CM(disease_list, CM_fxn=CM_fxn, step=step,method='euler',do_plot = FALSE))/N
    }else{
      result_scm <- rowMeans(SCM(disease_list, CM_sfxn=CM_sfxn, step=step,n=n,seed=seed, do_plot = F),dims=2)/N
    }
    if(S){
      res <- sqrt(mean((result_cm[-1,-1]-result_scm[-1,-1])^2))
    }else{
      # res <- sqrt(mean((result_cm[-1,-c(1,2)]-result_scm[-1,-c(1,2)])^2))
      if(dim(result_cm)[2]==5){
        res <- sqrt(mean((result_cm[-1,-c(1,2,5)]-result_scm[-1,-c(1,2,5)])^2))
      }
      else{
        res <- sqrt(mean((result_cm[-1,-c(1,2,6)]-result_scm[-1,-c(1,2,6)])^2))
      }
      
    }
    
  }
  
  partmp <- disease_list$params
  if(sum(names(result_cm)==c('t','S','E','I','H','R'))==6){
    opt_par <-
      optim(
        partmp,
        RMSE,
        lower = rep(0, length(partmp)),
        method = "L-BFGS-B",
        upper = c(1,1,0.4,0.6,1),
        control = list(trace = 4),
        disease_list = disease_list,
        result_cm = result_cm,
        CM_sfxn = CM_sfxn,
        SCM = SCM,
        step = step,
        n = n,
        seed = seed,
        S = S,
        CM = CM
      )$par
  }
  else{
    opt_par <-
      optim(
        partmp,
        RMSE,
        lower = rep(0, length(partmp)),
        method = "L-BFGS-B",
        upper = c(2,rep(1, length(partmp)-1)),
        control = list(trace = 4),
        disease_list = disease_list,
        result_cm = result_cm,
        CM_sfxn = CM_sfxn,
        SCM = SCM,
        step = step,
        n = n,
        seed = seed,
        S = S,
        CM = CM
      )$par
  }
  # opt_par <- nlminb(partmp, RMSE, lower = rep(0,length(partmp)), upper = rep(1,length(partmp)),control = list(trace = 4),disease_list=disease_list,result_cm=result_cm,CM_sfxn=CM_sfxn,SCM=SCM,step=step,n=n,seed=seed)$par 
  
  
  disease_list$params <- opt_par
  
  
  
  if(!is.null(do_plot)&do_plot!=FALSE){
    params <- disease_list$params
    state <- disease_list$init_vals
    names(params) <- disease_list$params_names
    names(state) <- disease_list$states_names
    result_scm <- SCM(disease_list, CM_sfxn=CM_sfxn, step=step,n=n,seed=seed, do_plot = F)
    if(do_plot=="base"){
      plot_scm_base(result_scm, state, params, quantiles=quantiles, S=S)
      plot_ode_add(result_cm, state, S=S,type="base")
    }else{
      plot_scm_gg(result_scm, state, params, quantiles=quantiles, S=S)
      plot_ode_add(result_cm, state, S=S,type="ggplot")
    }
    
    
  }
  
  return(disease_list)
}
