# Supplementary material for: The relationship between compartment models and their stochastic counterparts: A comparative study with examples of the COVID-19 epidemic modeling
Source: J Biomed Res. 2024 Mar 5;38(2):175–88. doi: 10.7555/JBR.37.20230137 (PMC11001592; doi:10.7555/JBR.37.20230137)
Supplement: Supplementary file 2 — Supplementary data to this article can be found online. [file jbr-38-2-175-S1.zip › main.R]

rm(list=ls())
files <- c("CM.R","SCM.R","ABM.R","CAMM.R")
for(f in files){
  source(f)
}
seed <- 1234
time <- NULL
err <- NULL
nobs <- 1000

###scenario1
disease_list <- list(params=c(2.83/2.94,1/5.46,1/2.94),params_names=c("beta","gamma","sigma"),T=50,init_vals=c(1000,0,10,0),states_names=c("S","E","I","R"))
state <- disease_list$init_vals
names(state) <- disease_list$states_names

print(tmp <- system.time(result2 <- integrate_CM(disease_list, CM_fxn=SEIR_fxn, do_plot = T,S=T,method = 'euler',title = 'Euler')))
time <- rbind(time,tmp)

print(tmp <- system.time(result1 <- integrate_CM(disease_list, CM_fxn=SEIR_fxn, do_plot = T,S=T)))
time <- rbind(time,tmp)
plot_ode_add(result2, state,  S=T,title = "Euler")
p1 <- last_plot()
err <- rbind(err, c(difference(result2,result1),difference(result2,result2)))

print(tmp <- system.time(result <- SCM(disease_list, CM_sfxn=SEIR_sfxn, do_plot = T,S=T,n=nobs,quantiles=c(0.025,0.975),seed=seed)))
time <- rbind(time,tmp)
plot_ode_add(result2, state,  S=T,title = "Euler")
p2 <- last_plot()
err <- rbind(err, c(difference(result,result1),difference(result,result2)))

print(tmp <- system.time(result <- ABM(disease_list, ABM_fxn=SEIR_afxn, do_plot = T,S=T,n=nobs,quantiles=c(0.025,0.975),seed=seed)))
time <- rbind(time,tmp)
plot_ode_add(result2, state,  S=T,title = "Euler")
p3 <- last_plot()
err <- rbind(err, c(difference(result,result1),difference(result,result2)))

print(tmp <- system.time(result <- CAMM(disease_list, CAMM_fxn=SEIR_mfxn, do_plot = T,S=T,n=nobs,quantiles=c(0.025,0.975),n_agents=nobs,seed=seed)))
time <- rbind(time,tmp)
plot_ode_add(result2, state,  S=T,title = "Euler")
p4 <- last_plot()
err <- rbind(err, c(difference(result,result1),difference(result,result2)))


###calibration
disease_list <- list(params=c(2.83/2.94,1/5.46,1/2.94),params_names=c("beta","gamma","sigma"),T=50,init_vals=c(1000,0,10,0),states_names=c("S","E","I","R"))
tmpt <- disease_list$T
print(tmp <- system.time(result1 <- integrate_CM(disease_list, CM_fxn=SEIR_fxn, do_plot = TRUE,S=T)))
time <- rbind(time,tmp)

tmp <- system.time(disease_list <- par_est_g(CM=T,CM_fxn=SEIR_fxn,CM_sfxn=SEIR_sfxn,integrate_CM=integrate_CM, SCM=SCM,par_est=par_est_SEIR,disease_list=disease_list,n=100,S=T,seed=seed))
time <- rbind(time,tmp)
s1_cal_par <- disease_list$params
disease_list$params
disease_list$T <- tmpt
state <- disease_list$init_vals
names(state) <- disease_list$states_names

print(tmp <- system.time(result2 <- integrate_CM(disease_list, CM_fxn=SEIR_fxn, do_plot = T,S=T,method = 'euler',title = 'Euler')))
time <- rbind(time,tmp)
plot_ode_add(result1, state,  S=T)
p5 <- last_plot()
err <- rbind(err, c(difference(result2,result1),difference(result2,result2)))

print(tmp <- system.time(result <- SCM(disease_list, CM_sfxn=SEIR_sfxn, do_plot = T,S=T,n=nobs,quantiles=c(0.025,0.975),seed=seed)))
time <- rbind(time,tmp)
plot_ode_add(result1, state,  S=T)
p6 <- last_plot()
err <- rbind(err, c(difference(result,result1),difference(result,result2)))

print(tmp <- system.time(result <- ABM(disease_list, ABM_fxn=SEIR_afxn, do_plot = T,S=T,n=nobs,quantiles=c(0.025,0.975),seed=seed)))
time <- rbind(time,tmp)
plot_ode_add(result1, state,  S=T)
p7 <- last_plot()
err <- rbind(err, c(difference(result,result1),difference(result,result2)))

print(tmp <- system.time(result <- CAMM(disease_list, CAMM_fxn=SEIR_mfxn, do_plot = T,S=T,n=nobs,quantiles=c(0.025,0.975),n_agents=nobs,seed=seed)))
time <- rbind(time,tmp)
plot_ode_add(result1, state,  S=T)
p8 <- last_plot()
err <- rbind(err, c(difference(result,result1),difference(result,result2)))
err <- cbind(err[1:(dim(err)[1]/2),],err[(dim(err)[1]/2+1):(dim(err)[1]),])

library(cowplot)
pdf("scenario1.pdf", width = 10,height = 16)
plot_grid(p1, p5, p2, p6, p3, p7, p4, p8, labels = "AUTO", nrow=4, ncol = 2,align = "vh",label_fontfamily = "serif")
dev.off()


###scenario2
err1 <- err
err <- NULL
disease_list <- list(params=c(2.83/2.94,1/5.46,1/2.94),params_names=c("beta","gamma","sigma"),T=80,init_vals=c(12323698,1412,1408,0),states_names=c("S","E","I","R"))
state <- disease_list$init_vals
names(state) <- disease_list$states_names
print(tmp <- system.time(result2 <- integrate_CM(disease_list, CM_fxn=SEIR_fxn, do_plot = T,S=F,method = 'euler',title = 'Euler')))
time <- rbind(time,tmp)

print(tmp <- system.time(result1 <- integrate_CM(disease_list, CM_fxn=SEIR_fxn, do_plot = TRUE,S=F)))
time <- rbind(time,tmp)
plot_ode_add(result2, state, S=F,title = "Euler")
p1 <- last_plot()
err <- rbind(err, c(difference(result2,result1, S=F),difference(result2,result2, S=F)))

print(tmp <- system.time(result <- SCM(disease_list, CM_sfxn=SEIR_sfxn, do_plot = T,S=F,n=nobs,quantiles=c(0.025,0.975),seed=seed)))
time <- rbind(time,tmp)
plot_ode_add(result2, state,  S=F,title = "Euler")
p2 <- last_plot()
err <- rbind(err, c(difference(result,result1, S=F),difference(result,result2, S=F)))

print(tmp <- system.time(result <- CAMM(disease_list, CAMM_fxn=SEIR_mfxn, do_plot = T,S=F,n=nobs,quantiles=c(0.025,0.975),n_agents=nobs,seed=seed)))
time <- rbind(time,tmp)
plot_ode_add(result2, state,  S=F,title = "Euler")
p3 <- last_plot()
err <- rbind(err, c(difference(result,result1, S=F),difference(result,result2, S=F)))


###calibration
disease_list <- list(params=c(2.83/2.94,1/5.46,1/2.94),params_names=c("beta","gamma","sigma"),T=80,init_vals=c(12323698,1412,1408,0),states_names=c("S","E","I","R"))
tmpt <- disease_list$T

print(tmp <- system.time(result1 <- integrate_CM(disease_list, CM_fxn=SEIR_fxn, do_plot = TRUE,S=F)))
time <- rbind(time,tmp)

tmp <- system.time(disease_list <- par_est_g(CM=T,CM_fxn=SEIR_fxn,CM_sfxn=SEIR_sfxn,integrate_CM=integrate_CM, SCM=SCM,par_est=par_est_SEIR,disease_list=disease_list,n=100,S=F,seed=seed))
time <- rbind(time,tmp)
s2_cal_par <- disease_list$params
disease_list$params
disease_list$T <- tmpt
state <- disease_list$init_vals
names(state) <- disease_list$states_names

print(tmp <- system.time(result2 <- integrate_CM(disease_list, CM_fxn=SEIR_fxn, do_plot = T,S=F,method = 'euler',title = 'Euler')))
time <- rbind(time,tmp)
plot_ode_add(result1, state, S=F)
p4 <- last_plot()
err <- rbind(err, c(difference(result2,result1, S=F),difference(result2,result2, S=F)))

print(tmp <- system.time(result <- SCM(disease_list, CM_sfxn=SEIR_sfxn, do_plot = T,S=F,n=nobs,quantiles=c(0.025,0.975),seed=seed)))
time <- rbind(time,tmp)
plot_ode_add(result1, state,  S=F)
p5 <- last_plot()
err <- rbind(err, c(difference(result,result1, S=F),difference(result,result2, S=F)))

print(tmp <- system.time(result <- CAMM(disease_list, CAMM_fxn=SEIR_mfxn, do_plot = T,S=F,n=nobs,quantiles=c(0.025,0.975),n_agents=nobs,seed=seed)))
time <- rbind(time,tmp)
plot_ode_add(result1, state,  S=F)
p6 <- last_plot()
err <- rbind(err, c(difference(result,result1, S=F),difference(result,result2, S=F)))
err <- cbind(err[1:(dim(err)[1]/2),],err[(dim(err)[1]/2+1):(dim(err)[1]),])
err <- rbind(err1,err)

pdf("scenario2.pdf", width = 10,height = 12)
plot_grid(p1, p4, p2, p5, p3, p6, labels = "AUTO", nrow=3, ncol = 2,align = "vh",label_fontfamily = "serif")
dev.off()

###scenario3
err2 <- err
err <- NULL
disease_list <- list(params=c(0.1596,1/3.9457,0.0328,0.0009),params_names=c("alpha","beta","gamma","delta"),T=150,init_vals=c(9948,0,31,0,0),states_names=c("S","E","I","R","D"))
state <- disease_list$init_vals
names(state) <- disease_list$states_names
print(tmp <- system.time(result2 <- integrate_CM(disease_list, CM_fxn=SEIRD_fxn, do_plot = T,S=T,method = 'euler',title = 'Euler')))
time <- rbind(time,tmp)

print(tmp <- system.time(result1 <- integrate_CM(disease_list, CM_fxn= SEIRD_fxn, do_plot = T,S=T)))
time <- rbind(time,tmp)
plot_ode_add(result2, state,  S=T,title = "Euler")
p1 <- last_plot()
err <- rbind(err, c(difference(result2,result1),difference(result2,result2)))

print(tmp <- system.time(result <- SCM(disease_list, CM_sfxn=SEIRD_sfxn, do_plot = T,S=T,n=nobs,quantiles=c(0.025,0.975),seed=seed)))
time <- rbind(time,tmp)
plot_ode_add(result2, state,  S=T,title = "Euler")
p2 <- last_plot()
err <- rbind(err, c(difference(result,result1),difference(result,result2)))

print(tmp <- system.time(result <- ABM(disease_list, ABM_fxn=SEIRD_afxn, do_plot = T,S=T,n=nobs,quantiles=c(0.025,0.975),seed=seed)))
time <- rbind(time,tmp)
plot_ode_add(result2, state,  S=T,title = "Euler")
p3 <- last_plot()
err <- rbind(err, c(difference(result,result1),difference(result,result2)))

print(tmp <- system.time(result <- CAMM(disease_list, CAMM_fxn=SEIRD_mfxn, do_plot = T,S=T,n=nobs,quantiles=c(0.025,0.975),n_agents=nobs,seed=seed)))
time <- rbind(time,tmp)
plot_ode_add(result2, state,  S=T,title = "Euler")
p4 <- last_plot()
err <- rbind(err, c(difference(result,result1),difference(result,result2)))


###calibration
disease_list <- list(params=c(0.1596,1/3.9457,0.0328,0.0009),params_names=c("alpha","beta","gamma","delta"),T=150,init_vals=c(9948,0,31,0,0),states_names=c("S","E","I","R","D"))
tmpt <- disease_list$T
print(tmp <- system.time(result1 <- integrate_CM(disease_list, CM_fxn=SEIRD_fxn, do_plot = TRUE,S=T)))
time <- rbind(time,tmp)

tmp <- system.time(disease_list <- par_est_g(CM=T,CM_fxn=SEIRD_fxn,CM_sfxn=SEIRD_sfxn,integrate_CM=integrate_CM, SCM=SCM,par_est=par_est_SEIRD,disease_list=disease_list,n=100,S=T,seed=seed))
time <- rbind(time,tmp)
s3_cal_par <- disease_list$params
disease_list$params
disease_list$T <- tmpt
state <- disease_list$init_vals
names(state) <- disease_list$states_names

print(tmp <- system.time(result2 <- integrate_CM(disease_list, CM_fxn=SEIRD_fxn, do_plot = T,S=T,method = 'euler',title = 'Euler')))
time <- rbind(time,tmp)
plot_ode_add(result1, state,  S=T)
p5 <- last_plot()
err <- rbind(err, c(difference(result2,result1),difference(result2,result2)))

print(tmp <- system.time(result <- SCM(disease_list, CM_sfxn=SEIRD_sfxn, do_plot = T,S=T,n=nobs,quantiles=c(0.025,0.975),seed=seed)))
time <- rbind(time,tmp)
plot_ode_add(result1, state,  S=T)
p6 <- last_plot()
err <- rbind(err, c(difference(result,result1),difference(result,result2)))

print(tmp <- system.time(result <- ABM(disease_list, ABM_fxn=SEIRD_afxn, do_plot = T,S=T,n=nobs,quantiles=c(0.025,0.975),seed=seed)))
time <- rbind(time,tmp)
plot_ode_add(result1, state,  S=T)
p7 <- last_plot()
err <- rbind(err, c(difference(result,result1),difference(result,result2)))

print(tmp <- system.time(result <- CAMM(disease_list, CAMM_fxn=SEIRD_mfxn, do_plot = T,S=T,n=nobs,quantiles=c(0.025,0.975),n_agents=nobs,seed=seed)))
time <- rbind(time,tmp)
plot_ode_add(result1, state,  S=T)
p8 <- last_plot()
err <- rbind(err, c(difference(result,result1),difference(result,result2)))
err <- cbind(err[1:(dim(err)[1]/2),],err[(dim(err)[1]/2+1):(dim(err)[1]),])
err <- rbind(err2,err)

pdf("scenario3.pdf", width = 12,height = 18)
plot_grid(p1, p5, p2, p6, p3, p7, p4, p8, labels = "AUTO", nrow=4, ncol = 2,align = "vh",label_fontfamily = "serif")

dev.off()


###scenario4
err3 <- err
err <- NULL
disease_list <- list(params=c(0.61949,0.48354,0.16035,0.23889,0.04284),params_names=c("beta","lambda","alpha","gamma","mu"),T=200,init_vals=c(10793032,4436,1914,618-40-45,40+45),states_names=c("S","E","I","H","R"))
state <- disease_list$init_vals
names(state) <- disease_list$states_names

print(tmp <- system.time(result2 <- integrate_CM(disease_list, CM_fxn=SEIHR_fxn, do_plot = T,S=F,method = 'euler',title = 'Euler')))
time <- rbind(time,tmp)

print(tmp <- system.time(result1 <- integrate_CM(disease_list, CM_fxn=SEIHR_fxn, do_plot = TRUE,S=F)))
time <- rbind(time,tmp)
plot_ode_add(result2, state, S=F,title = "Euler")
p1 <- last_plot()
err <- rbind(err, c(difference(result2,result1, S=F),difference(result2,result2, S=F)))

print(tmp <- system.time(result <- SCM(disease_list, CM_sfxn=SEIHR_sfxn, do_plot = T,S=F,n=nobs,quantiles=c(0.025,0.975),seed=seed)))
time <- rbind(time,tmp)
plot_ode_add(result2, state,  S=F,title = "Euler")
p2 <- last_plot()
err <- rbind(err, c(difference(result,result1, S=F),difference(result,result2, S=F)))

print(tmp <- system.time(result <- CAMM(disease_list, CAMM_fxn=SEIHR_mfxn, do_plot = T,S=F,n=nobs,quantiles=c(0.025,0.975),n_agents=nobs,seed=seed)))
time <- rbind(time,tmp)
plot_ode_add(result2, state,  S=F,title = "Euler")
p3 <- last_plot()
err <- rbind(err, c(difference(result,result1, S=F),difference(result,result2, S=F)))


###calibration
disease_list <- list(params=c(0.61949,0.48354,0.16035,0.23889,0.04284),params_names=c("beta","lambda","alpha","gamma","mu"),T=200,init_vals=c(10793032,4436,1914,618-40-45,40+45),states_names=c("S","E","I","H","R"))
tmpt <- disease_list$T
print(tmp <- system.time(result1 <- integrate_CM(disease_list, CM_fxn=SEIHR_fxn, do_plot = TRUE,S=F)))
time <- rbind(time,tmp)

tmp <- system.time(disease_list <- par_est_g(CM=T,CM_fxn=SEIHR_fxn,CM_sfxn=SEIHR_sfxn,integrate_CM=integrate_CM, SCM=SCM,par_est=par_est_SEIR,disease_list=disease_list,n=100,S=F,seed=seed))
time <- rbind(time,tmp)
s4_cal_par <- disease_list$params
disease_list$params
disease_list$T <- tmpt
state <- disease_list$init_vals
names(state) <- disease_list$states_names

print(tmp <- system.time(result2 <- integrate_CM(disease_list, CM_fxn=SEIHR_fxn, do_plot = T,S=F,method = 'euler',title = 'Euler')))
time <- rbind(time,tmp)
plot_ode_add(result1, state, S=F)
p4 <- last_plot()
err <- rbind(err, c(difference(result2,result1, S=F),difference(result2,result2, S=F)))

print(tmp <- system.time(result <- SCM(disease_list, CM_sfxn=SEIHR_sfxn, do_plot = T,S=F,n=nobs,quantiles=c(0.025,0.975),seed=seed)))
time <- rbind(time,tmp)
plot_ode_add(result1, state,  S=F)
p5 <- last_plot()
err <- rbind(err, c(difference(result,result1, S=F),difference(result,result2, S=F)))

print(tmp <- system.time(result <- CAMM(disease_list, CAMM_fxn=SEIHR_mfxn, do_plot = T,S=F,n=nobs,quantiles=c(0.025,0.975),n_agents=nobs,seed=seed)))
time <- rbind(time,tmp)
plot_ode_add(result1, state,  S=F)
p6 <- last_plot()
err <- rbind(err, c(difference(result,result1, S=F),difference(result,result2, S=F)))
err <- cbind(err[1:(dim(err)[1]/2),],err[(dim(err)[1]/2+1):(dim(err)[1]),])
err <- rbind(err3,err)

pdf("scenario4.pdf", width = 12,height = 14)
plot_grid(p1, p4, p2, p5, p3, p6, labels = "AUTO", nrow=3, ncol = 2,align = "vh",label_fontfamily = "serif")

dev.off()

write.csv(err,"err.csv")
write.csv(time,"time.csv")
