# Supplementary material for: The relationship between compartment models and their stochastic counterparts: A comparative study with examples of the COVID-19 epidemic modeling
Source: J Biomed Res. 2024 Mar 5;38(2):175–88. doi: 10.7555/JBR.37.20230137 (PMC11001592; doi:10.7555/JBR.37.20230137)
Supplement: Supplementary file 2 — Supplementary data to this article can be found online. [file jbr-38-2-175-S1.zip › ABM.R]

## Wrapper to make a general ABM

#' Function to simulate ABM
#'
#' @param disease_list  List with
#' "params" - a numeric list of disease parameters (e.g. .1, .03)
#' "params_names" - optional variable names of params (e.g. beta, gamma)
#' "T" - max time.  The steps we take are 0, 1, ..., T inclusive
#' "init_vals" - vector of initial values of the states.  Must be nonnegative.  Length of vector is K, the number of states, and sum of values is N the constant number of individuals
#' @param ABM_fxn - function to use in the one step simulation
#' @param step - step size returned if disease_list$step is NULL, otherwise disease_list$step. Default is 1.
#' @param n - number of simulations.  Default is 1
#' @param seed - rnd seed.  Default is NULL
#' @param do_plot - character,plot type.  Default is NULL.  If "base", we return a base plot of the curves,if "ggplot", we return a ggplot of the curves
#' @param S - Logical. Default is TRUE. If TRUE we return a base plot with the curves of susceptible.
#' @param quantiles - quantiles to be plotted. Default is -1, which means no quantiles.
#' @param ... plotting parameters to be passed
#' @return data frame of time and X1 through XK
ABM <- function(disease_list, ABM_fxn=SEIR_afxn,
                step = 1, n = 1, seed = NULL,
                do_plot = FALSE, S=TRUE, quantiles=-1,
                ...){
  
  ## Extract input parameters
  set.seed(seed)
  params <- disease_list$params
  state <- disease_list$init_vals
  K <- length(state)
  T <- disease_list$T
  names(params) <- disease_list$params_names
  names(state) <- disease_list$states_names
  N <- sum(state[])
  # agents_state <- rep(1:K,times=state)
  # agents_state <- sample(agents_state)
  if(!is.null(disease_list$step)){
    step <- disease_list$step
  }
  times <- seq(0, T, by = step)
  results <- array(0,c(length(times),K+1,n),dimnames=list(times,c("t",names(state)),1:n))
  for (i in 1:n){
    resulttmp <- matrix(0,nrow=length(times),ncol=K)
    resulttmp[1,] <- state
    agents_state <- rep(1:K,times=state)
    for (j in 2:length(times)){
      agents_state <-  ABM_fxn(agents_state, params, step)
      resulttmp[j,] <- sapply(1:K,function(x){sum(agents_state==x)})
    }
    results[,,i] <- cbind(times,resulttmp)
  }
  
  ## Plot results
  if(!is.null(do_plot)&do_plot!=FALSE){
    if(do_plot=="base"){
      plot_scm_base(results, state,
                    params,'ABM' ,quantiles, S, ...)
    }else{
      plot_scm_gg(results, state,
                  params,'ABM' ,quantiles, S, ...)
    }
    
    
  }
  
  ## Return as 3d array
  return(results)
  
}


#' Set up a CM based on inputs
#'
#' @param disease_list  List with
#' "params" - a numeric list of disease parameters (e.g. .1, .03)
#' "params_names" - optional variable names of params (e.g. beta, gamma)
#' "T" - max time.  The steps we take are 0, 1, ..., T inclusive
#' "init_vals" - vector of initial values of the states.  Must be nonnegative.  Length of vector is K, the number of states, and sum of values is N the constant number of individuals
#' @return a function to use in ode45 from diffeq package
#' @details Currently hardcoded for SIR only
make_ABM_fxn <- function(disease_list, N, K){
  ABM_fxn <- SEIR_afxn
  return(CM_fxn)
  
}


#' Wrapper for SEIR
#'
#' @param state vector of possibly named variables (e.g. X1, X2,X3) (S, E, I, R)
#' @param params vector of possibly named disease parameters (e.g. beta or gamma)
SEIR_afxn <- function(agents_state, params, step=1){
  N <- length(agents_state)
  # I <- sum(agents_state==3)
  params <- params
  ind <- list()
  for(i in 1:3){
    ind[[i]] <- which(agents_state==i)
  }
  I <- length(ind[[3]])
  
  for(i in 1:3){
    if(i==1){
      new <- rbinom(length(ind[[i]]),1, min(params[1] * I / N * step, 1))
      agents_state[ind[[i]]] <- agents_state[ind[[i]]] + new
    }else if(i==2){
      new <- rbinom(length(ind[[i]]),1, min(params[2] * step,1))
      agents_state[ind[[i]]] <- agents_state[ind[[i]]] + new
    }else if(i==3){
      new <- rbinom(length(ind[[i]]),1, min(params[3] * step, 1))
      agents_state[ind[[i]]] <- agents_state[ind[[i]]] + new
    }
  }
  return(agents_state)
  
}

SEIRD_afxn <- function(agents_state, params, step=1){
  N <- length(agents_state)
  # I <- sum(agents_state==3)
  params <- params
  ind <- list()
  for(i in 1:5){
    ind[[i]] <- which(agents_state==i)
  }
  I <- length(ind[[3]])
  
  for(i in 1:3){
    if(i==1){
      new <- rbinom(length(ind[[i]]),1, min(params[1] * I / N * step, 1))
      agents_state[ind[[i]]] <- agents_state[ind[[i]]] + new
    }else if(i==2){
      new <- rbinom(length(ind[[i]]),1, min(params[2] * step,1))
      agents_state[ind[[i]]] <- agents_state[ind[[i]]] + new
    }else if(i==3){
      new <- rmultinom(length(ind[[i]]),1,c(min(params[3] * step, 1),min(params[4] * step, 1),min(1-params[3] * step-params[4] * step,1)))
      agents_state[ind[[i]]] <- agents_state[ind[[i]]] + new[1,]
      agents_state[ind[[i]]] <- agents_state[ind[[i]]] + 2*new[2,]
    }
  }
  return(agents_state)
}
